# Supplementary material for: Emotion Regulation and Psychological Capital of Chinese University Students during the COVID-19 Pandemic: The Serial Mediation Effect of Learning Satisfaction and Learning Engagement
Source: Int J Environ Res Public Health. 2022 Oct 21;19(20):13661. doi: 10.3390/ijerph192013661 (PMC9603398; doi:10.3390/ijerph192013661)
Supplement: Supplementary file 1 [file ijerph-19-13661-s001.zip]

Archive with 1 entries (1 files):
- ijerph-1914466-supplementary.pdf
